# Supplementary material for: Incipient Balancing Selection through Adaptive Loss of Aquaporins in Natural Saccharomyces cerevisiae Populations
Source: PLoS Genet. 2010 Apr 1;6(4):e1000893. doi: 10.1371/journal.pgen.1000893 (PMC2848549; doi:10.1371/journal.pgen.1000893)
Supplement: Table S1 — Summary of AQY2 and AQY1 alleles and phenotypes across strains. The table lists strain names, source of sequences analyzed, allele types, number of functional AQY alleles per strain, and strain phenotypes (as described in Methods). (0.02 MB XLS) [file pgen.1000893.s006.xls]

## Sheet: Sheet1
Strain Name	Strain Alias used in Liti et al.	Geographical Isolation	Sequence Source	AQY2 allele	AQY1 allele	Functional Alleles	# functional AQYs	FT score	1.5M sorbitol avg score	2M sorbitol avg score
YPS128		North American, USA	Sanger (Liti et al 2008)	FULL LENGTH	YPS163 allele	AQY2, AQY1	2	na	na	na
YPS606		North American, USA	Sanger (Liti et al 2008)	FULL LENGTH	YPS163 allele	AQY2, AQY1	2	na	na	na
YPS1009		New Jersey, USA (oak)	Gasch Lab	FULL LENGTH	YPS163 allele	AQY2, AQY1	2	10	5	3.7
YPS1000		New Jersey, USA (oak)	Gasch Lab	FULL LENGTH	YPS163 allele	AQY2, AQY1	2	9	5	5
YJM454		Clinical	Gasch Lab	FULL LENGTH	YPS163 allele	AQY2, AQY1	2	6	8	7
YPS163		Pennsylvania, USA (oak)	Gasch Lab	FULL LENGTH	YPS163 allele	AQY2, AQY1	2	9.5	7	5.3
NCYC3448	UWOPS83-787.3	Bahamas	Gasch Lab	FULL LENGTH	YPS163 allele	AQY2, AQY1	2	8	7	7
NCYC3449	UWOPS87-2421	Hawaii	Gasch Lab	FULL LENGTH	YPS163 allele	AQY2, AQY1	2	7.5	9	10
DY8		Wisconsin	Gasch Lab	FULL LENGTH	YPS163 allele	AQY2, AQY1	2	7	7	6.3
NCY3290	DBVPG6044	West Africa	Gasch Lab	FULL LENGTH	A881	AQY2 only	1	4	9	9
DY9		Wisconsin	Gasch Lab	FULL LENGTH	V121M mutation	AQY2 only	1	3	9	10
YJM627		Segregant of Y55	Gasch Lab	FULL LENGTH	A881	AQY2 only	1	1	10	8
Y55			Gasch Lab	FULL LENGTH	A881	AQY2 only	1	0	8	7.7
Y12		Ivory Coast (palm wine)	Gasch Lab	Asian G25 deletion	V121M mutation	none	0	0	7	9
Y1		Mushroom	Gasch Lab	Asian G25 deletion	V121M mutation	none	0	0	7	7.3
K1		Sake	Gasch Lab	Asian G25 deletion	V121M mutation	none	0	0	10	10
Y10		Phillipeans (coconut)	Gasch Lab	Asian G25 deletion	V121M mutation	none	0	0	9	8
SK1			Gasch Lab	Asian G25 deletion	A881	none	0	0	9	8
BY4741		Lab	Gasch Lab	11-bp deletion	V121M mutation	none	0	0	9	7
W303		Lab	Gasch Lab	11-bp deletion	V121M mutation	none	0	0	4	4.7
YJM436		European Clinical Isolate	Sanger (Liti et al 2008)	11-bp deletion	V121M mutation	none	0	0	8	8
M22		Italy	Gasch Lab	11-bp deletion	I14 allele (includes A881)	none	0	0	10	10
I14		Italy	Gasch Lab	11-bp deletion	I14 allele (includes A881)	none	0	0	10	8.7
RM11		Italy	Sanger (Liti et al 2008)	11-bp deletion	I14 allele (includes A881)	none	0	0	6	5.7
YJM789		clinial	Sanger (Liti et al 2008)	11-bp deletion	I14 allele (without A881)	none	0	0	5	5.7
NCYC3462	UWOPS05-217.3	Malaysia	Gasch Lab	Malasian G528 deletion	Malaysian truncanted Nt	none	0	0	7	10
NCYC3461	UWOPS03-461.4	Malaysia	Gasch Lab	Malasian G528 deletion	Malaysian truncanted Nt	none	0	0	10	10
NCYC3468	UWOPS05-227.2	Malaysia	Gasch Lab	Malasian G528 deletion	Malaysian truncanted Nt	none	0	0	5	5.3
YJM975			Sanger (Liti et al 2008)	11-bp deletion	V121M mutation	none
K11		Sake	Sanger (Liti et al 2008)	Asian G25 deletion	missing data	missing data
DBVPG1106			Sanger (Liti et al 2008)	11-bp deletion	missing data	missing data
DBVPG6765			Sanger (Liti et al 2008)	11-bp deletion	missing data	missing data
YS9		Baking	Sanger (Liti et al 2008)	11-bp deletion	missing data	missing data
DBVPG1788			Sanger (Liti et al 2008)	11-bp deletion	missing data	missing data
Y3		Africa (palm wine)	Sanger (Liti et al 2008)	11-bp deletion	V121M mutation	missing data
YJM436		European Clinical Isolate	Sanger (Liti et al 2008)	missing data	V121M mutation	missing data
YS2			Sanger (Liti et al 2008)	missing data	V121M mutation	missing data
Y9			Sanger (Liti et al 2008)	missing data	V121M mutation	missing data
DBVPG6040			Sanger (Liti et al 2008)	missing data	V121M mutation	missing data
