# Supplementary material for: Incipient Balancing Selection through Adaptive Loss of Aquaporins in Natural Saccharomyces cerevisiae Populations
Source: PLoS Genet. 2010 Apr 1;6(4):e1000893. doi: 10.1371/journal.pgen.1000893 (PMC2848549; doi:10.1371/journal.pgen.1000893)
Supplement: Table S2 — Summary of major-allele phenotying. The table lists the allele tested, functional prediction based on sequence polymorphism, strain from which gene was cloned, and the ability to donate freeze-thaw tolerance to the lab strain or complement the sporulation defect of YPS163 aqy1Δ. (0.02 MB XLS) [file pgen.1000893.s007.xls]

## Sheet: Sheet1
AQY2 Major Alleles	Function Prediction	Gene cloned from	FT contributed to BY4741	Complements sporulation defect in YPS163 aqy1
Full-length allele	predicted functional	YPS163	+	na
Vineyard 11-bp deletion allele	predicted non-functional	BY4741	-	na
Asian G25 allele	predicted non-functional	na	na	na
Malaysian G528	predicted non-functional	introduced G528 deletion into YPS163 clone to generate Malaysian coding sequence	-	na
AQY1 Major Alleles	Function Prediction	Gene cloned from	FT contributed to BY4741	Complements sporulation defect in YPS163 aqy1
Full-length allele	predicted functional	YPS163	+	+
Vineyard allele	unknown	M22, I14	-	-
A881 allele	unknown	introduced A881 deletion into YPS163 clone to generate Y55 coding sequence	-	-
Asian V120M allele	known non-functional	BY4741	-	-
Malaysian gross upstream deletion	predicted non-functional	na	na	na
