# Supplementary material for: Incipient Balancing Selection through Adaptive Loss of Aquaporins in Natural Saccharomyces cerevisiae Populations
Source: PLoS Genet. 2010 Apr 1;6(4):e1000893. doi: 10.1371/journal.pgen.1000893 (PMC2848549; doi:10.1371/journal.pgen.1000893)
Supplement: Table S6 — Strains and plasmids used in this study. (0.02 MB XLS) [file pgen.1000893.s011.xls]

## Sheet: Sheet1
ID	Strain (Alias)	Obtained From	Source	Location	Date	Ploidy (where known)
BY4741	BY4741	Mata his3Δ1 leu2Δ0 met15Δ0 ura3Δ0 derived from S288c	David Botstein	NA	NA	haploid
BY4743	BY4743	his3Δ1/his3Δ1 leu2Δ0/leu2Δ0 ura3Δ0/ura3Δ0 met15Δ0/MET15 lys2/LYS2 (derived from S288c)				diploid
W303	W303-1a	MATa leu2-3,112 trp1-1 can1-100 ura3-1 ade2-1 his3-11,15	Rodney Rothstein	NA	NA	haploid
YPS163	YPS163	P. Sniegowski	Oak Exudate	Pennsylvania, USA	1999	diploid
YPS1000	YPS1000	P. Sniegowski	Oak Exudate	Mettlers Woods, NJ, USA	2000
YPS1009	YPS1009	P. Sniegowski	Oak Exudate	Mettlers Woods, NJ, USA	2000
YPS125	YPS125 (S.paradoxus)	P. Sniegowski	Oak Exudate	PA, USA	1999	diploid
K1	Kyokai no. 1	C. Kurtzman, ARS Culture Collection	Sake	Japan	NA	diploid
I14	I14	J. Fay	Vineyard (soil)	Petina, Italy	2002
M22	M22	R. Mortimer	Vineyard	Italy	NA	diploid
YJM789	YJM789	J. McCusker	Clinical isolate	USA	pre-1994	haploid
YJM339	segregant of YJM311	J. McCusker	Clinical isolate	USA	pre-1994	diploid
YJM436	YJM436	J. McCusker	Clinical isolate	Europe	pre-1994	diploid
YJM454	YJM454	J. McCusker	Clinical isolate	USA	pre-1994
YJM627	segregant of Y55	J. McCusker	NA	France	NA	diploid
Y1	NRRL y390	C. Kurtzman, ARS Culture Collection	Mushrooms	NA	1992	diploid or polyploid
Y10	NRRL y7567	C. Kurtzman, ARS Culture Collection	Coconut	Philippines	1973
Y12	NRRL y12633	C. Kurtzman, ARS Culture Collection	Palm Wine	Ivory Coast	1992
NCYC3290	NCYC3290 (DBVPG6044)	Sanger Center	Bili Wine	West Africa
NCYC3462	NCYC3462 (UWOPS05-217.3)	Sanger Center	Nectar of Bertam Palm	Malaysian	2007
NCYC3461	NCYC3461 (UWOPS03-461.4)	Sanger Center	Nectar of Bertam Palm	Malaysia	2007
NCYC3468	NCYC3468 (UWOPS05-227.2)	Sanger Center	Bertam Palm	Trigona, Malaysia	2007
NCYC3449	NCYC3449 (UWOPS87-2421)	Sanger Center	Cladode of Opuntia megacantha	Hawaii	2007
NCYC3448	NCYC3448 (UWOPS83-787.3)	Sanger Center	Fruit of Opuntia stricta	Bahamas	2007
Y55	Y55	Sanger Center
SK1	SK1	Sanger Center
DY8	DY8	Dan Kvitek-this work	Soil beneath Oak	Maribel, WI	2006	diploid
DY9	DY9	Dan Kvitek-this work	Bark of Oak	Maribel, WI	2006	diploid
S. paradoxus	NRRL Y-17217	Kellis et al. 2003		NA	NA	diploid
PLASMIDS
ID	Description	Source
pKI-NAT	vector carrying NAT resistance	Pinay Kainth & Brenda Andrews, U. Toronto
pJW1.Q1_YP	YPS_AQY1 ORF + 947 bp upstream and 747 bp downstream sequence from YPS163	this work
pJW2.Q2_YP	YPS_AQY2 ORF + 971 bp upstream and 393 bp downstream sequence from YPS163	this work
pJW3.Q1_BY	BY4741_AQY1 ORF + 947 bp upstream and 747 bp downstream sequence from BY4741	this work
pJW4.Q2_BY	BY4741_AQY2 ORF + 971 bp upstream and 393 bp downstream sequence from BY4741	this work
pJW5.Q1_M22	M22_AQY1 ORF + 947 bp upstream and 747 bp downstream sequence from YPS163	this work
pJW6.Q1_I14	I14_AQY1 ORF + 947 bp upstream and 747 bp downstream sequence from YPS163	this work
pJW7.Q1_YP∆A881	Y55_AQY1 ORF + 947 bp upstream and 747 bp downstream sequence from YPS163 (identical to pJW1.Q1_YP except for A881 deletion)	this work
pJW8.Q2_YP∆528	YPS_AQY2 ORF with G528 deleted + 971 bp upstream and 393 bp downstream sequence from YPS163	this work
